# Supplementary material for: Cost-effectiveness analysis of sugemalimab combined with chemotherapy as first-line treatment for advanced gastric cancer
Source: Front Public Health. 2025 Jul 31;13:1620663. doi: 10.3389/fpubh.2025.1620663 (PMC12350318; doi:10.3389/fpubh.2025.1620663)
Supplement: Supplementary file 2 [file Table_2.xls]

## Sheet: Sheet1
i	TK	Lower	Upper	Nrisk
1	0	1	2	238
2	3	3	8	225
3	6	9	14	189
4	9	15	20	151
5	12	21	26	121
6	15	27	32	94
7	18	33	38	70
8	21	39	44	48
9	24	45	45	35
