# Supplementary material for: Cost-effectiveness analysis of sugemalimab combined with chemotherapy as first-line treatment for advanced gastric cancer
Source: Front Public Health. 2025 Jul 31;13:1620663. doi: 10.3389/fpubh.2025.1620663 (PMC12350318; doi:10.3389/fpubh.2025.1620663)
Supplement: Supplementary file 4 [file Table_4.xlsx]

## Sheet: P
K	TK	S
1	0	1
2	2.5	0.9634321812576024
3	3	0.9588612039148027
4	3.5	0.9520047379006031
5	4	0.9474337605578035
6	4.5	0.8994384984584066
7	5	0.8811545890872078
8	5.5	0.8468722590162101
9	6	0.8080189516024125
10	6.5	0.8080189516024125
11	7	0.7965915082454134
12	7.5	0.7623091781744158
13	8	0.7463107574746166
14	8.5	0.7188848934178185
15	9	0.6846025633468207
16	9.5	0.6640331653042221
17	10	0.6526057219472228
18	10.5	0.6228943692190247
19	11	0.6029030317277544
20	11.5	0.5698484733782511
21	12	0.5589006864198292
22	12.5	0.5429022657200302
23	13	0.5269038450202309
24	13.5	0.497192492292033
25	14	0.4789085829208344
26	14.5	0.4629101622210353
27	15	0.46062467354963554
28	15.5	0.43548429816423706
29	16	0.41491490012163845
30	16.5	0.3989164794218396
31	17	0.3760615927078411
32	17.5	0.3669196380222417
33	18	0.36234866067944194
34	18.5	0.3554921946652424
35	19	0.346350239979643
36	19.5	0.3326373079512439
37	20	0.3212098645942446
38	20.5	0.3143533985800451
39	21	0.3006404665516461
40	21.5	0.2937840005374466
41	22	0.29378400053744647
42	22.5	0.2892130231946468
43	23	0.2869275345232467
44	23.5	0.2823565571804473
45	24	0.27092911382344786
