# Supplementary material for: Cost-effectiveness analysis of sugemalimab combined with chemotherapy as first-line treatment for advanced gastric cancer
Source: Front Public Health. 2025 Jul 31;13:1620663. doi: 10.3389/fpubh.2025.1620663 (PMC12350318; doi:10.3389/fpubh.2025.1620663)
Supplement: Supplementary file 5 [file Table_5.xlsx]

## Sheet: T
K	TK	S
1	0	1
2	1	0.9977145113286001
3	1.5	0.9954290226572003
4	2	0.9862870679716009
5	2.5	0.984001579300201
6	3	0.9771451132860015
7	3.5	0.9588612039148027
8	4	0.940577294543604
9	4.5	0.9337208285294043
10	5	0.9200078965010052
11	5.5	0.9131514304868057
12	6	0.9017239871298065
13	6.5	0.8880110551014073
14	7	0.8765836117444081
15	7.5	0.84915774768761
16	8	0.8125899289452123
17	8.5	0.7965915082454134
18	9	0.7783075988742145
19	9.5	0.7394542914604172
20	10	0.7188848934178185
21	10.5	0.7006009840466196
22	11	0.6823170746754208
23	11.5	0.6640331653042222
24	12	0.6411782785902236
25	12.5	0.6274653465618245
26	13	0.6000394825050264
27	13.5	0.588612039148027
28	14	0.5863265504766271
29	14.5	0.5680426411054285
30	15	0.54290226572003
31	15.5	0.5360457997058306
32	16	0.5262272939170212
33	16.5	0.4994779809634329
34	17	0.4855107399423858
35	17.5	0.47530271456974515
36	18	0.4701787798979199
37	18.5	0.4446262528498365
38	19	0.43707242438610405
39	19.5	0.41491490012163856
40	20	0.40577294543603903
41	20.5	0.4012019680932394
42	21	0.3966309907504397
43	21.5	0.3920600134076401
44	22	0.3897745247362401
45	22.5	0.3737761040364411
46	23	0.35092121732244264
47	23.5	0.3509212173224425
48	24	0.3509212173224425
