# Supplementary material for: Cost-effectiveness analysis of sugemalimab combined with chemotherapy as first-line treatment for advanced gastric cancer
Source: Front Public Health. 2025 Jul 31;13:1620663. doi: 10.3389/fpubh.2025.1620663 (PMC12350318; doi:10.3389/fpubh.2025.1620663)
Supplement: Supplementary file 6 [file Table_6.xls]

## Sheet: Sheet1
i	TK	lower	upper	Nrisk
1	0	1	4	238
2	3	5	10	187
3	6	11	16	115
4	9	17	22	51
5	12	23	28	24
6	15	29	34	12
7	18	35	40	7
8	21	41	46	4
9	24	47	47	2
