# Supplementary material for: Cost-effectiveness analysis of sugemalimab combined with chemotherapy as first-line treatment for advanced gastric cancer
Source: Front Public Health. 2025 Jul 31;13:1620663. doi: 10.3389/fpubh.2025.1620663 (PMC12350318; doi:10.3389/fpubh.2025.1620663)
Supplement: Supplementary file 7 [file Table_7.xls]

## Sheet: Sheet1
i	TK	lower	upper	Nrisk
1	0	1	5	241
2	3	6	11	210
3	6	12	17	149
4	9	18	23	81
5	12	24	29	43
6	15	30	35	28
7	18	36	41	15
8	21	42	46	11
9	24	47	47	7
