# Supplementary material for: Cost-effectiveness analysis of sugemalimab combined with chemotherapy as first-line treatment for advanced gastric cancer
Source: Front Public Health. 2025 Jul 31;13:1620663. doi: 10.3389/fpubh.2025.1620663 (PMC12350318; doi:10.3389/fpubh.2025.1620663)
Supplement: Supplementary file 8 [file Table_8.xlsx]

## Sheet: P
K	TK	S
1	0	1
2	1.5	0.9954190744307798
3	2	0.9656430582308491
4	2.5	0.9244147281078678
5	3	0.8305057539388552
6	3.5	0.8121820516619747
7	4	0.791567886600484
8	4.5	0.7045303007853017
9	5	0.681625672939201
10	5.5	0.6266545661085594
11	6	0.5419074430779869
12	6.5	0.5327455919395467
13	7	0.4571603200474146
14	7.5	0.4090606015706031
15	8	0.39531782486294276
16	8.5	0.3220230157554206
17	9	0.31057070183237034
18	9.5	0.3014088506939301
19	10	0.28995653677087974
20	10.5	0.2785042228478294
21	11	0.2505241172145126
22	11.5	0.240503308978832
23	12	0.23498542994023808
24	12.5	0.20291895095569723
25	13	0.1868857114634268
26	13.5	0.17543339754037646
27	14	0.17543339754037646
28	14.5	0.17314293475576648
29	15	0.1594001580481058
30	15.5	0.15252876969427576
31	16	0.15252876969427576
32	16.5	0.15252876969427576
33	17	0.15252876969427576
34	17.5	0.14037345307195281
35	18	0.13538260556659432
36	18.5	0.13039566938373204
37	19	0.12797847208098
38	19.5	0.12540873320086987
39	20	0.12299153589811795
40	20.5	0.10541014127696868
41	21	0.102985121329224
42	21.5	0.10293818545926758
43	22	0.10293818545926758
44	22.5	0.10293818545926758
45	23	0.10293818545926758
46	23.5	0.10293818545926758
47	24	0.10293818545926758
