# Supplementary material for: Cost-effectiveness analysis of sugemalimab combined with chemotherapy as first-line treatment for advanced gastric cancer
Source: Front Public Health. 2025 Jul 31;13:1620663. doi: 10.3389/fpubh.2025.1620663 (PMC12350318; doi:10.3389/fpubh.2025.1620663)
Supplement: Supplementary file 9 [file Table_9.xlsx]

## Sheet: T
K	TK	S
1	0	1
2	1	0.9954190744307798
3	1.5	0.9862572232923396
4	2	0.9770953721538993
5	2.5	0.967933521015459
6	3	0.8992196374771572
7	3.5	0.8900577863387169
8	4	0.8740245468464464
9	4.5	0.8121820516619747
10	5	0.8076011260927545
11	5.5	0.754920482046723
12	6	0.6976589124314714
13	6.5	0.6724638218007606
14	7	0.573973922062528
15	7.5	0.5556502197856474
16	8	0.5419074430779869
17	8.5	0.45716032004741447
18	9	0.45434704382245716
19	9.5	0.4392845408889654
20	10	0.39760828764755285
21	10.5	0.3838655109398924
22	11	0.35637995752457163
23	11.5	0.3449276436015214
24	12	0.3403467180323011
25	12.5	0.3220230157554206
26	13	0.30828023904776025
27	13.5	0.30828023904776025
28	14	0.2968279251247099
29	14.5	0.2945374623400999
30	15	0.26247098335555885
31	15.5	0.2533091322171186
32	16	0.2533091322171186
33	16.5	0.24643774386328843
34	17	0.24643774386328843
35	17.5	0.23040450437101812
36	18	0.22124265323257786
37	19	0.22124265323257775
38	19.5	0.2097903393095275
39	19.5	0.2097903393095275
40	20	0.20291895095569734
41	20.5	0.20062848817108725
42	21	0.20062848817108725
43	21.5	0.189176174248037
44	22	0.18917617424803668
45	22.5	0.17543339754037646
46	23	0.17085247197115638
47	24	0.17085247197115638
